# Supplementary material for: Impaired Development of Collagen Antibody-Induced Arthritis in Rab44-Deficient Mice
Source: Biomedicines. 2024 Nov 1;12(11):2504. doi: 10.3390/biomedicines12112504 (PMC11591669; doi:10.3390/biomedicines12112504)
Supplement: Supplementary file 1 [file biomedicines-12-02504-s001.zip]

Archive with 1 entries (1 files):
- biomedicines-3239362-supplementary.pdf
